# Supplementary material for: Association of FOXO3 Expression with Tumor Pathogenesis, Prognosis and Clinicopathological Features in Hepatocellular Carcinoma: A Systematic Review with Meta-Analysis
Source: Cancers (Basel). 2021 Oct 26;13(21):5349. doi: 10.3390/cancers13215349 (PMC8582569; doi:10.3390/cancers13215349)
Supplement: Supplementary file 1 [file cancers-13-05349-s001.zip]

Archive with 1 entries (1 files):
- cancers-1403955-supplementary.pdf
